# Supplementary material for: Determining the Need for Palliative Care Patients with Multiple Sclerosis—A Cross-Sectional Study
Source: Healthcare (Basel). 2024 Oct 11;12(20):2024. doi: 10.3390/healthcare12202024 (PMC11507286; doi:10.3390/healthcare12202024)
Supplement: Supplementary file 1 [file healthcare-12-02024-s001.zip]

Archive with 1 entries (1 files):
- healthcare-3207105-supplementary.pdf
